# Supplementary material for: The Effect of Glucocorticoid and Mineralocorticoid Receptor Antagonists in the Skin of Aged Female Mice
Source: Int J Mol Sci. 2025 Aug 28;26(17):8346. doi: 10.3390/ijms26178346 (PMC12427858; doi:10.3390/ijms26178346)
Supplement: Supplementary file 1 [file ijms-26-08346-s001.zip]

Archive with 1 entries (1 files):
- ijms-3785742-supplementary.pdf
